# Supplementary material for: Differences in Bacterial Co-Occurrence Networks and Ecological Niches at the Surface Sediments and Bottom Seawater in the Haima Cold Seep
Source: Microorganisms. 2023 Dec 18;11(12):3001. doi: 10.3390/microorganisms11123001 (PMC10745737; doi:10.3390/microorganisms11123001)
Supplement: Supplementary file 1 [file microorganisms-11-03001-s001.zip]

Archive with 1 entries (1 files):
- microorganisms-2696120-supplementary.pdf
